# Supplementary material for: Introduced bullfrog facilitates pathogen invasion in the western United States
Source: PLoS One. 2018 Apr 16;13(4):e0188384. doi: 10.1371/journal.pone.0188384 (PMC5901863; doi:10.1371/journal.pone.0188384)
Supplement: S1 Table — Species and decades in which Bd was detected in the wild in North America. (XLSX) [file pone.0188384.s003.xlsx]

## Sheet: Sheet1
Decade	Order	Species	Number of Bd-positive samples
1880s	Anura	Rana sphenocephala	1
1890s	Anura	Acris crepitans	3
		Rana pipiens	4
		Rana sphenocephala	2
1900s	Anura	Acris crepitans	9
		Rana muscosa	1
		Rana pipiens	1
		Rana sphenocephala	2
1920s	Anura	Acris crepitans	2
		Rana pipiens	2
		Rana sylvatica	1
		Rana sphenocephala	1
1930s	Anura	Rana muscosa	1
		Rana sierrae	1
1940s	Anura	Acris crepitans	3
		Rana muscosa	1
		Rana pipiens	1
		Rana sphenocephala	56
	Caudata	Batrachoseps attenuatus	1
		Taricha granulosa	1
1950s	Anura	Acris crepitans	1
		Bufo americanus	1
		Pseudacris regilla	1
		Rana catesbeiana	1
		Rana muscosa	2
		Rana sierrae	1
		Rana sphenocephala	37
1960s	Anura	Anaxyrus canorus	2
		Hyla versicolor	1
		Pseudacris regilla	1
		Rana clamitans	1
		Rana muscosa	1
		Rana pipiens	1
		Rana sphenocephala	3
	Caudata	Batrachoseps attenuatus	1
		Notophthalmus viridescens	1
1970s	Anura	Anaxyrus boreas	1
		Anaxyrus canorus	11
		Pseudacris regilla	5
		Rana boylii	7
		Rana catesbeiana	1
		Rana sierrae	19
		Rana sphenocephala	3
	Caudata	Batrachoseps attenuatus	7
		Batrachoseps gregarius	4
		Batrachoseps major	1
		Batrachoseps nigriventris	3
		Batrachoseps pacificus	2
1980s	Anura	Anaxyrus boreas	2
		Anaxyrus canorus	4
		Hyla chrysoscelis	2
		Pseudacris regilla	22
		Rana catesbeiana	1
		Rana magnaocularis	1
		Rana pustulosa	1
		Rana sierrae	12
		Rana sphenocephala	3
		Rana tarahumarae	4
		Rana yavapaiensis	1
	Caudata	Batrachoseps attenuatus	4
		Batrachoseps gregarius	4
		Batrachoseps pacificus	2
1990s	Anura	Anaxyrus boreas	4
		Anaxyrus canorus	10
		Bufo baxteri	3
		Hyla arenicolor	1
		Pseudacris regilla	12
		Rana aurora	1
		Rana boylii	4
		Rana catesbeiana	9
		Rana chiricahuensis	1
		Rana magnaocularis	1
		Rana muscosa	15
		Rana pipiens	1
		Rana tarahumarae	2
		Rana yavapaiensis	9
	Caudata	Batrachoseps attenuatus	20
		Batrachoseps gavilanensis	1
		Batrachoseps gregarius	25
		Batrachoseps nigriventris	14
		Batrachoseps relictus	1
		Batrachoseps wrighti	1
2000s	Anura	Acris crepitans	23
		Acris gryllus	3
		Agalychnis moreletii	2
		Anaxyrus americanus	1
		Anaxyrus boreas	169
		Anaxyrus californicus	1
		Anaxyrus canorus	148
		Anaxyrus houstonensis	1
		Anaxyrus sp.	1
		Anaxyrus terrestris	1
		Anaxyrus woodhousii	6
		Craugastor mexicanus	1
		Craugastor sp.	3
		Dendropsophus ebraccatus	3
		Desmognathus conanti	1
		Desmognathus fuscus	2
		Desmognathus monticola	1
		Duellmanohyla schmidtorum	2
		Eleutherodactylus coqui	4
		Eleutherodactylus planirostris	1
		Exerodonta melanomma	1
		Hyla chrysoscelis	1
		Hyla euphorbiacea	1
		Hyla eximia	1
		Hyla walkeri	9
		Hypopachus barberi	4
		Hypopachus variolosus	1
		Incilius macrocristatus	1
		Incilius occidentalis	1
		Incilius tutelarius	1
		Incilius valliceps	2
		Osteopilus septentrionalis	1
		Plectrohyla avia	1
		Plectrohyla ixil	9
		Plectrohyla lacertosa	69
		Plectrohyla matudai	33
		Plectrohyla sagorum	45
		Plectrohyla sp.	6
		Pseudacris crucifer	4
		Pseudacris fouquettei	5
		Pseudacris maculata	11
		Pseudacris ocularis	1
		Pseudacris regilla	37
		Pseudacris sp.	3
		Pseudacris triseriata	19
		Ptychohyla euthysanota	14
		Rana adenopleura	1
		Rana albotuberculata	1
		Rana aurora	11
		Rana berlandieri	8
		Rana blairi	1
		Rana boylii	15
		Rana cascadae	13
		Rana catesbeiana	99
		Rana chiricahuensis	2
		Rana clamitans	54
		Rana draytonii	13
		Rana heckscheri	1
		Rana luteiventris	59
		Rana maculata	4
		Rana megapoda	1
		Rana montezumae	1
		Rana muscosa	15
		Rana neovolcanica	2
		Rana palustris	12
		Rana pipiens	21
		Rana pretiosa	46
		Rana septentrionalis	16
		Rana sevosus	1
		Rana sierrae	22
		Rana sp.	8
		Rana spectabilis	2
		Rana sphenocephala	8
		Rana sphenocephalus	2
		Rana sylvatica	31
		Rana yavapaiensis	13
		Scaphiopus holbrookii	1
		Smilisca baudinii	4
		Tlalocohyla loquax	1
	Caudata	Ambystoma altamirani	1
		Ambystoma californiense	1
		Ambystoma granulosum	2
		Ambystoma jeffersonianum	1
		Ambystoma macrodactylum	2
		Ambystoma rivulare	1
		Ambystoma tigrinum	2
		Ambystoma velasci	1
		Batrachoseps attenuatus	11
		Batrachoseps gregarius	3
		Bolitoglossa lincolni	1
		Bolitoglossa rufescens	4
		Cryptobranchus alleganiensis	10
		Dendrotriton megarhinus	3
		Dendrotriton xolocalcae	5
		Eurycea bislineata	2
		Eurycea cirrigera	1
		Eurycea longicauda	3
		Eurycea nana	2
		Eurycea neotenes	1
		Eurycea pterophila	1
		Eurycea quadridigitata	2
		Eurycea sosorum	2
		Eurycea sp.	1
		Eurycea spelaea	1
		Eurycea tonkawae	4
		Necturus maculosus	1
		Necturus punctatus	1
		Notophthalmus viridescens	14
		Plethodon cinereus	1
		Plethodon neomexicanus	1
		Pseudotriton ruber	1
		Taricha granulosa	1
		Taricha torosa	2
2010s	Anura	Anaxyrus boreas	6
		Anaxyrus canorus	84
		Pseudacris regilla	1
		Rana cascadae	1
		Rana palustris	1
	Caudata	Ambystoma gracile	1
		Ambystoma macrodactylum	1
		Taricha granulosa	33
		Taricha torosa	1
		TOTAL	1775
